# Supplementary material for: The Effect of Exercise Training on Resting Concentrations of Peripheral Brain-Derived Neurotrophic Factor (BDNF): A Meta-Analysis
Source: PLoS One. 2016 Sep 22;11(9):e0163037. doi: 10.1371/journal.pone.0163037 (PMC5033477; doi:10.1371/journal.pone.0163037)
Supplement: S1 Table — + indicates yes;—indicates no;? indicates uncertain; NA indicates not applicable. (XLSX) [file pone.0163037.s003.xlsx]

## Sheet: Sheet1
	General Risk of Bias Items											Controlled Trial Items
Author, year	Population Representative	Prospective Design	Intervention Adequately Described	Outcomes Reported Objectively	Follow-up rate reported and adequate (dropout < 50%)	adherence rate to intervention reported	adherence to intervention adequate (> 50%)	Absolute mean BDNF concentrations and standard deviations within -rmal ranges	BDNF assay details reported adequately	Co-interventions documented if present	Controlled Trial (Y/N)	Randomised	Adequate sequence generation	BDNF Assessments blinded	similar baseline characteristics	few other differences during study	Overall likelihood of high quality evidence
Araya et al, 2013	+	+	+	+	+	-	?	+	+	NA	-	NA	NA	NA	NA	NA	+
Babaei et al, 2013	+	+	+	+	-	-	?	+	+	NA	+	+	?	?	+	+	+
Bos et al, 2013	+	+	+	+	+	-	?	+	+	NA	-	NA	NA	NA	NA	NA	+
Cho et al, 2014	+	+	-	+	-	-	?	-	+	NA	+	+	-	?	+	+	-
Coelho et al, 2012	+	+	+	+	+	-	?	+	+	NA	-	NA	NA	NA	NA	NA	+
Damirchi et al, 2014	+	+	+	+	+	-	?	+	+	NA	+	+	?	?	+	+	+
Erickson et al, 2011	+	+	+	+	+	+	+	-	+	NA	+	+	?	+	+	+	+
Ferris et al, 2006	+	+	+	+	-	-	?	-	+	NA	-	NA	NA	NA	NA	NA	+
Forti et al, 2014	+	+	+	+	+	+	+	-	+	NA	+	-	NA	?	+	+	+
Forti et al, 2015	+	+	+	?	+	+	+	+	+	NA	-	NA	NA	NA	NA	NA	+
Fragala et al, 2014	+	+	+	+	+	+	+	+	+	NA	+	+	?	?	?	+	+
Gapin et al, 2013	-	+	-	+	+	-	?	+	-	+	-	NA	NA	NA	NA	NA	+
Goekint et al, 2010a	+	+	?	+	-	-	?	+	+	NA	+	-	NA	?	+	+	+
Goekint et al, 2010b	+	+	+	+	+	+	+	+	+	NA	+	-	NA	?	+	+	+
Kim H et al, 2015	-	+	+	+	+	-	?	+	+	+	+	+	+	+	+	+	+
Kim Y, 2015	+	+	+	+	-	-	?	+	+	NA	+	+	?	?	+	+	+
Koichiro et al, 2015	+	+	+	+	+	-	?	-	+	NA	-	NA	NA	NA	NA	NA	+
Lemos et al, 2016	+	+	+	+	+	+	+	-	+	NA	-	NA	NA	NA	NA	NA	+
Levinger et al, 2008	+	+	+	+	+	+	+	+	+	NA	+	+	?	?	?	+	+
Mueller et al, 2015	+	+	+	+	-	-	?	+	-	NA	-	NA	NA	NA	NA	NA	+
Murawska-Cialowicz et al, 2015	+	+	+	+	-	-	?	+	+	NA	-	NA	NA	NA	NA	NA	+
Prestes et al, 2015	+	+	+	+	+	-	?	+	+	NA	+	?	?	?	+	+	+
Ruiz et al, 2015	-	+	+	+	+	+	+	+	+	NA	+	+	+	+	+	+	+
Schiffer et al, 2009	+	+	+	+	?	-	?	+	+	NA	+	+	?	?	+	+	+
Seifert et al, 2010	+	+	+	+	+	+	+	+	+	+	+	+	?	?	+	+	+
Wagner et al, 2015	+	+	+	+	-	-	?	+	+	NA	+	-	NA	?	+	+	+
Williams & Ferris, 2012	+	+	+	+	+	+	+	+	+	NA	-	NA	NA	NA	NA	NA	+
Yarrow et al, 2010	+	+	+	+	+	+	+	+	+	NA	-	NA	NA	NA	NA	NA	+
Zoladz et al, 2008	+	+	+	+	+	+	+	-	+	NA	-	NA	NA	NA	NA	NA	+
